# Supplementary material for: Alterations in the Expression Profile of Serum miR-155, miR-223, miR-17, miR-200a, miR-205, as well as Levels of Interleukin 6, and Prostaglandins during Endometritis in Arabian Mares
Source: Vet Sci. 2021 Jun 4;8(6):98. doi: 10.3390/vetsci8060098 (PMC8227551; doi:10.3390/vetsci8060098)
Supplement: Supplementary file 1 [file vetsci-08-00098-s001.zip]

Archive with 1 entries (1 files):
- vetsci-1162797-supplementary.pdf
